# Supplementary material for: The effects of plyometric training with speed and weight overloads on volleyball players’ strength, power, and jumping performance
Source: PLoS One. 2025 Feb 27;20(2):e0316477. doi: 10.1371/journal.pone.0316477 (PMC11867311; doi:10.1371/journal.pone.0316477)
Supplement: S1 File — (XLSX) [file pone.0316477.s001.xlsx]

## Sheet: Raw Data
Ttestpre	Ttestpost	group	SJHpre	SJHpost	SPJHpre	SPJHpost	AVTpre	AVTtpost	BTpre	BTpost	AJHpre	AJHpost	BJHpre	BJHpost	MVICext45pre	MVICext45post	MVICflx45pre	MVICflx45post	RFDext120pre	RFDext120post	RFDflx120pre	RFDflx120post	RFDext240pre	RFDext240post	RFDflx240pre	RFDflx240post	PTQext120pre	PTQext120post	PTQflx120pre	PTQflx120post	PTQext240pre	PTQext240post	PTQflx240pre	PTQflx240post	APext120pre	APext120post	APflx120pre	APflx120post	APext240pre	APext240post	APflx240pre	APflx240post	PTBWext120pre	PTBWext120post	PTBWext240pre	PTBWext240post	PTBWflx120pre	PTBWflx120post	PTBWflx240pre
10.37	10.3	1	60	60	68	67	7.4	7.2	7.15	7	307	307	309	308	306	310	127	123	803	958	513	480	1125	1100	455	378	233	230	116	120	180	176	91	87	280	256	130	131	360	343	140	179	284	280	220	215	141	146	111
10.26	10.41	1	54	53	62	62	7.8	7.95	7.54	7.73	305	305	307	307	233	240	126	132	911	827	496	664	871	817	503	590	237	240	139	146	183	188	117	121	210	270	140	199	231	300	196	240	263	267	203	209	154	162	130
9.93	10.11	1	50	50	55	55	8.25	8.25	8.08	8.15	284	283	285	285	217	222	109	115	818	807	509	522	1250	1173	306	320	221	218	112	115	175	176	92	96	293	290	160	162	346	348	181	190	266	263	211	212	135	139	111
10.2	10.1	1	56	57	61	61	8.2	8.2	8	7.8	294	295	295	296	290	293	135	140	996	1000	476	500	963	905	257	265	249	241	100	105	189	181	90	93	311	308	123	118	351	358	155	148	319	309	242	232	128	135	115
10.5	10.39	1	56	55	63	62	8.15	8.1	8	7.9	290	290	292	292	240	243	138	130	861	880	367	362	831	882	467	460	224	220	114	116	158	150	99	102	270	264	163	160	382	351	210	194	325	319	229	217	165	168	143
11.01	10.95	1	53	53	59	58	9.3	9.2	9.12	9	306	306	308	307	346	305	161	138	926	929	425	448	1226	1286	450	480	241	251	125	112	184	193	102	96	320	327	127	124	363	380	149	138	262	273	200	210	136	122	111
9.9	10	1	60	60	66	66	7.3	7.3	7.12	7	308	308	310	310	334	341	148	142	741	850	340	410	888	882	505	465	200	221	109	125	151	150	96	109	330	340	216	162	417	425	290	201	253	280	191	190	138	158	122
11.15	11.07	1	44	45	50	50	9	9	8.5	8.3	304	304	305	306	223	236	130	133	945	804	425	384	1300	1026	300	275	227	216	119	100	169	154	93	80	254	286	151	153	330	322	173	158	264	251	197	179	138	116	108
10.36	10.3	1	51	51	58	58	7.8	7.9	7.5	7.5	303	302	304	304	268	250	144	141	767	733	351	302	785	894	302	288	238	240	123	122	157	170	103	98	280	289	176	191	366	384	212	168	287	289	189	205	148	147	124
9.66	9.6	1	53	54	57	58	7.1	7.1	6.8	6.76	288	288	289	289	219	230	109	118	596	566	531	552	812	764	382	348	179	187	101	105	130	130	88	87	250	241	138	146	310	315	159	162	249	260	181	181	140	146	122
9.88	10	2	51	50	55	56	8.06	8.12	7.9	8	309	309	310	311	356	387	167	158	937	1073	471	420	1226	1333	458	334	235	247	99	101	184	200	78	107	317	279	124	120	360	382	124	174	283	298	222	241	119	122	94
9.95	9.3	2	60	60	66	68	8.5	8.55	8.31	8.43	306	307	307	309	277	270	127	138	717	781	291	314	1060	1164	375	400	208	203	102	110	159	175	90	92	190	227	119	134	281	288	112	140	260	254	199	219	128	138	113
9.07	8.9	2	58	60	63	65	7.38	7.4	7.18	7.2	292	294	293	295	266.8	245	148	137	752	864	330	332	939	1016	337	392	233	242	119	123	169	183	98	98	271	294	163	183	367	378	203	160	319	332	232	251	163	168	134
10.33	10.21	2	53	58	58	61	8.43	8.58	8.11	8	301	304	303	306	220	253	140	117	942	922	260	326	1161	1100	250	292	198	203	107	98	151	132	75	76	252	242	131	129	317	228	146	164	300	308	229	200	162	148	114
9.9	9	2	57	60	62	65	7.25	7.4	7	7	310	313	312	315	327	377	154	173	1019	1275	745	507	1357	1700	588	559	245	255	149	142	177	204	106	123	321	329	199	205	388	356	209	171	278	290	201	232	169	161	120
10.2	10.12	2	61	61	70	69	7.65	7.43	7.5	7.3	313	314	316	315	330	320	150	153	1058	1213	436	438	1063	1162	643	733	254	279	119	127	160	186	103	110	346	337	196	189	309	316	203	201	270	297	170	198	127	135	110
10.9	10	2	56	57	61	64	8.3	8.15	8.06	8.08	312	313	314	317	275	285	143	166	952	1100	441	548	1053	1278	230	283	219	220	106	126	158	179	83	102	266	283	147	188	355	369	191	232	252	253	182	206	122	145	95
10.22	10.3	2	51	52	57	58	8.3	8.3	8	8.12	294	297	297	298	347	335	147	143	910	837	345	354	1330	1408	251	356	249	251	121	117	173	169	95	107	342	333	176	168	430	425	183	177	315	318	219	214	153	148	120
9.9	9.73	2	56	58	65	67	7.15	7.3	7	7.1	310	312	313	315	289	256	135	152	996	1038	476	415	1143	1288	317	807	249	270	100	137	183	206	89	113	311	327	123	190	351	457	155	263	311	338	229	258	125	171	111
9.62	9.7	2	60	64	65	68	7.75	7.55	7.5	7.42	305	310	310	313	327	350	165	171	970	1450	310	718	1212	1515	272	341	262	261	124	122	194	197	101	116	352	329	176	181	430	436	245	251	359	358	266	270	170	167	138
10.3	10.6	3	48	48	53	55	8.1	8	7.86	7.9	291	292	292	294	197	235	124	124	771	888	400	510	1066	1284	218	280	225	240	112	110	170	195	81	101	273	293	148	151	338	346	149	160	296	316	224	257	147	145	107
10	9.68	3	60	61	66	69	7.75	7.3	7	6.83	296	297	297	300	279	262	103	118	606	596	476	505	823	761	557	666	194	179	81	96	140	137	78	80	300	332	138	156	364	395	184	192	308	284	222	217	129	152	124
10.93	10.62	3	52	53	56	60	8	7.9	7.82	7.3	300	303	301	305	216	217	100	115	857	932	343	536	821	1089	327	650	240	261	110	134	189	207	95	117	256	288	125	193	289	367	191	235	304	330	239	262	139	170	120
10.72	10.9	3	61	62	69	68	8.08	8.15	7.9	7.88	313	313	316	315	327	332	139	161	888	1058	389	357	1280	1350	420	387	231	254	113	125	192	203	105	124	315	326	150	167	370	382	171	178	285	314	237	251	140	154	130
10.58	10.4	3	46	50	53	56	8.66	8.2	8.09	8.12	301	303	303	306	296	286	146	130	808	1050	388	341	1225	1316	280	300	202	210	101	106	137	158	98	93	288	306	158	162	342	366	195	189	297	309	201	232	149	156	144
9.83	9.9	3	53	56	60	64	7.25	7.3	7	7.12	287	290	289	293	215	224	101	138	981	1115	213	675	1550	1500	781	783	206	212	96	108	155	165	86	94	249	278	145	172	324	391	211	245	303	312	228	243	141	159	126
9.44	9.25	3	62	63	68	69	6.95	7	6.8	6.83	294	296	296	297	225	259	170	170	988	1112	623	675	1047	1218	714	693	255	267	131	138	178	195	100	111	255	261	166	182	300	306	207	212	370	387	258	283	190	200	145
9.63	9.7	3	60	58	69	68	7.8	7.87	7.66	7.8	297	297	299	299	259	269	111	125	594	531	228	407	865	742	279	212	185	202	105	112	130	141	110	85	243	269	157	142	352	345	242	186	231	253	163	176	131	140	138
11.3	10.4	3	51	56	57	64	9.15	9	8.9	8.3	313	319	314	319	263	289	108	132	642	923	475	432	806	832	233	319	180	194	90	116	121	129	72	89	269	274	146	158	294	330	179	185	225	243	151	161	113	145	90
11	10.86	3	65	64	72	73	8.9	9.04	8.83	8.9	316	316	318	319	346	351	186	183	912	944	484	480	1066	1056	807	830	243	260	155	144	192	169	113	108	283	286	191	189	319	323	216	210	300	321	237	209	191	178	140
9.2	9	4	61	63	69	72	8	7.6	7.8	7.45	324	328	328	331	232	292	146	148	976	1190	562	937	1087	1343	718	812	244	262	135	150	174	219	115	130	295	323	169	193	417	475	213	241	280	301	200	252	155	172	132
8.9	8.95	4	59	58	66	65	7	8.1	6.9	7.91	307	306	310	309	310	354	156	147	866	850	372	485	1056	1071	374	457	234	221	134	136	169	150	101	119	303	316	182	208	342	346	210	227	293	276	211	188	168	170	126
9.25	9.06	4	60	62	69	72	7.87	7.91	7.06	7.1	315	316	317	320	290	304	143	160	1148	1365	636	800	1333	1490	686	793	278	314	140	160	200	254	103	119	360	385	166	179	446	468	200	222	293	331	211	267	147	168	108
10.66	10	4	57	65	67	73	8.18	8.2	8	7.86	296	302	300	306	287.5	278	157	170	728	992	470	508	1029	1392	230	261	233	248	113	127	275	195	86	94	302	334	139	187	406	443	192	256	303	322	357	253	147	165	112
10.8	10.2	4	48	53	55	59	8	8.12	7.3	7.35	306	309	308	312	273	293	118	133	651	995	490	631	833	1175	338	429	189	199	103	120	125	163	71	103	233	247	135	160	241	243	182	189	252	265	167	217	137	160	95
10.33	10.1	4	49	56	55	61	9.5	9.5	9	8.8	295	302	297	303	227	261	130	120	812	914	427	600	1028	1170	478	480	195	192	124	120	144	152	110	101	241	250	166	156	291	273	199	184	287	282	212	224	182	176	162
9.91	10.15	4	56	60	63	64	8	8.4	7.9	8.03	317	320	321	322	253	260	173	190	1105	1147	533	604	1392	1535	700	731	210	218	128	127	195	215	105	117	281	303	176	191	397	434	211	245	233	242	217	239	142	141	117
10.55	10.48	4	49	51	54	58	8.8	8	8.59	8.71	289	292	290	294	273	301	136	157	1176	948	357	337	970	1088	287	383	247	237	125	118	184	196	115	115	268	273	150	166	389	412	197	204	325	312	242	258	164	155	151
10.03	9.76	4	66	67	73	79	8.2	8.27	7.95	8	330	337	333	339	388	385	170.5	181	1131	1272	520	492	1225	1492	350	448	149	280	130	138	196	209	111	128	312	344	188	204	349	380	207	238	167	315	220	235	146	155	125
9.12	9.1	4	69	71	72	74	7.25	7.25	7.03	7.1	300	301	302	304	226	251	132	136	880	1056	496	451	970	1135	254	457	229	243	119	122	165	159	94	96	266	292	155	168	349	357	193	219	363	386	262	252	189	194	149
[truncated: 1 more columns]
